# Supplementary material for: Rutin, A Natural Inhibitor of IGPD Protein, Partially Inhibits Biofilm Formation in Staphylococcus xylosus ATCC700404 in vitro and in vivo
Source: Front Pharmacol. 2021 Aug 11;12:728354. doi: 10.3389/fphar.2021.728354 (PMC8385535; doi:10.3389/fphar.2021.728354)
Supplement: Supplementary file 3 [file DataSheet4.zip]

Archive with 9 entries (9 files):
- CG017-1 sequence alignment of añArg7 in pet30a IGPD .pdf
- CG017-2 sequence alignment of añHis62 in pet30a IGPD .pdf
- CG017-3 sequence alignment of añHis63 in pet30a IGPD .pdf
- CG017-4 sequence alignment of añGlu66 in pet30a IGPD .pdf
- CG017-5 sequence alignment of añAsp97 in pet30a IGPD .pdf
- CG017-6 sequence alignment of añArg110 in pet30a IGPD .pdf
- CG017-7 sequence alignment of añHis159 in pet30a IGPD .pdf
- CG017-8 sequence alignment of añGlu162 in pet30a IGPD .pdf
- CG017-9 sequence alignment of añLys166 in pet30a IGPD .pdf
