# Supplementary material for: Rutin, A Natural Inhibitor of IGPD Protein, Partially Inhibits Biofilm Formation in Staphylococcus xylosus ATCC700404 in vitro and in vivo
Source: Front Pharmacol. 2021 Aug 11;12:728354. doi: 10.3389/fphar.2021.728354 (PMC8385535; doi:10.3389/fphar.2021.728354)
Supplement: Supplementary file 6 [file DataSheet5.zip]

Archive with 12 entries (12 files):
- Fig 2 C BLI analysis.xls
- Fig 2 D BLI analysis.xls
- Fig 1 A Biofilm formation.xls
- Fig 1 B Growth rate bacteria.xls
- Fig 1 C Biofilm formation .xls
- Fig 1 D Biofilm formation.xls
- Fig 2 E Enzyme activity.xls
- Fig 3 A Real time PCR CT values.xls
- Fig 3 C Histidine content.xls
- Fig 3 D Histidine content.xls
- Fig 4 B IL-6 concentrations in mammary tissue .xls
- Fig 4 C TNF-a┴ concentrations in mammary tissue.xls
