# Supplementary material for: Rutin, A Natural Inhibitor of IGPD Protein, Partially Inhibits Biofilm Formation in Staphylococcus xylosus ATCC700404 in vitro and in vivo
Source: Front Pharmacol. 2021 Aug 11;12:728354. doi: 10.3389/fphar.2021.728354 (PMC8385535; doi:10.3389/fphar.2021.728354)
Supplement: Supplementary file 6 [file DataSheet5.zip › Fig 2 C BLI analysis.xls]

## Sheet: Experiment Summary
E:\QQW\12_10_QQW_PBST_500uM
ExpDescription: Unassigned
ExperimentType: KINETICS
StartDateTime: 12/10/2020 8:50:27 AM
MachineName: BWJRHQ2
UserName: Labuser
PlateName: 201210
PlateName2: Unassigned
Instrument Type: OctetRED96e
201210_001.frd (A9)
201210_002.frd (B9)
201210_003.frd (A10)
201210_004.frd (B10)
201210_ExpMethod.fmf
N	Data Name	Assay Time	Flow Rate	Step Type Name	Step Type		Assay Step Number	Step Data Name	Sensor Column	Sample Column	Step Type	Assay Time
1	Baseline	60	1000	Baseline	2		1	Baseline	1	1	Baseline	60
2	Association	60	1000	Association	0		2	Loading	1	2	Loading	300
3	Dissociation	60	1000	Dissociation	1		3	Baseline2	1	3	Baseline	60
4	Baseline2	60	1000	Baseline	2		4	Association	1	4	Association	60
5	Loading	300	1000	Loading	3		5	Dissociation	1	3	Dissociation	60
							6	Baseline2	1	3	Baseline	60
							7	Association	1	5	Association	60
							8	Dissociation	1	3	Dissociation	60
							9	Baseline2	1	3	Baseline	60
							10	Association	1	6	Association	60
							11	Dissociation	1	3	Dissociation	60
							12	Baseline2	1	3	Baseline	60
							13	Association	1	7	Association	60
							14	Dissociation	1	3	Dissociation	60
							15	Baseline2	1	3	Baseline	60
							16	Association	1	8	Association	60
							17	Dissociation	1	3	Dissociation	60
							18	Baseline2	1	3	Baseline	60
							19	Association	1	9	Association	60
							20	Dissociation	1	3	Dissociation	60
							21	Baseline2	1	3	Baseline	60
							22	Association	1	10	Association	60
							23	Dissociation	1	3	Dissociation	60
							24	Baseline	2	1	Baseline	60
							25	Loading	2	1	Loading	300
							26	Baseline2	2	3	Baseline	60
							27	Association	2	4	Association	60
							28	Dissociation	2	3	Dissociation	60
							29	Baseline2	2	3	Baseline	60
							30	Association	2	5	Association	60
							31	Dissociation	2	3	Dissociation	60
							32	Baseline2	2	3	Baseline	60
							33	Association	2	6	Association	60
							34	Dissociation	2	3	Dissociation	60
							35	Baseline2	2	3	Baseline	60
							36	Association	2	7	Association	60
							37	Dissociation	2	3	Dissociation	60
							38	Baseline2	2	3	Baseline	60
							39	Association	2	8	Association	60
							40	Dissociation	2	3	Dissociation	60
							41	Baseline2	2	3	Baseline	60
							42	Association	2	9	Association	60
							43	Dissociation	2	3	Dissociation	60
							44	Baseline2	2	3	Baseline	60
							45	Association	2	10	Association	60
							46	Dissociation	2	3	Dissociation	60
Report Info
SW Name: Octet DataAnalysis
SW Version: 11.0.2.3
Date/Time: 12/10/2020 10:00:06 AM

## Sheet: Sensor Tray
Assay Table					Sensor Location and File Name
Step	Step Name	Step Type	Step Time		Number	Sensor Location	Sensor Type	Sensor Info	File Name
1	Baseline	BASELINE	60		1	A9	Ni-NTA		E:\QQW\12_10_QQW_PBST_500uM\201210_001.frd
2	Loading	LOADING	300		2	B9	Ni-NTA		E:\QQW\12_10_QQW_PBST_500uM\201210_002.frd
3	Baseline2	BASELINE	60		3	A10	Ni-NTA		E:\QQW\12_10_QQW_PBST_500uM\201210_003.frd
4	Association	ASSOC	60		4	B10	Ni-NTA		E:\QQW\12_10_QQW_PBST_500uM\201210_004.frd
5	Dissociation	DISASSOC	60
6	Baseline2	BASELINE	59.99
7	Association	ASSOC	60
8	Dissociation	DISASSOC	60
9	Baseline2	BASELINE	60
10	Association	ASSOC	60
11	Dissociation	DISASSOC	60
12	Baseline2	BASELINE	60
13	Association	ASSOC	60
14	Dissociation	DISASSOC	60
15	Baseline2	BASELINE	60
16	Association	ASSOC	60
17	Dissociation	DISASSOC	60
18	Baseline2	BASELINE	60
19	Association	ASSOC	60
20	Dissociation	DISASSOC	60
21	Baseline2	BASELINE	60
22	Association	ASSOC	60
23	Dissociation	DISASSOC	60

## Sheet: Processing Parameters
Processing Parameters
Subtraction Type:	Double Reference
Align Y:	Yes
	Step to Align:	Dissociation
	Time (seconds):	55	59.5
Inter-step Correction:	None
S-G Filtering	ON
Analysis Parameters
Step to Analyze	Association & Dissociation
Model:	1 to 1
Fitting	Local Full
Window of Interest:	Association (secs):	0	60
	Dissociation (secs):	0	60
Steady State Analysis
	Fit using Data	Req
Sensors Analyzed
	(A9-A10)-(B9-B10)

## Sheet: Sensor Data
Well Number	Well Location	Sensor	Sensor Type	Sensor Info	File Name
1	A1	Empty
2	B1	Empty
3	C1	Empty
4	D1	Empty
5	E1	Empty
6	F1	Empty
7	G1	Empty
8	H1	Empty
9	A2	Empty
10	B2	Empty
11	C2	Empty
12	D2	Empty
13	E2	Empty
14	F2	Empty
15	G2	Empty
16	H2	Empty
17	A3	Empty
18	B3	Empty
19	C3	Empty
20	D3	Empty
21	E3	Empty
22	F3	Empty
23	G3	Empty
24	H3	Empty
25	A4	Empty
26	B4	Empty
27	C4	Empty
28	D4	Empty
29	E4	Empty
30	F4	Empty
31	G4	Empty
32	H4	Empty
33	A5	Empty
34	B5	Empty
35	C5	Empty
36	D5	Empty
37	E5	Empty
38	F5	Empty
39	G5	Empty
40	H5	Empty
41	A6	Empty
42	B6	Empty
43	C6	Empty
44	D6	Empty
45	E6	Empty
46	F6	Empty
47	G6	Empty
48	H6	Empty
49	A7	Empty
50	B7	Empty
51	C7	Empty
52	D7	Empty
53	E7	Empty
54	F7	Empty
55	G7	Empty
56	H7	Empty
57	A8	Empty
58	B8	Empty
59	C8	Empty
60	D8	Empty
61	E8	Empty
62	F8	Empty
63	G8	Empty
64	H8	Empty
65	A9	Ligand Sensor	Ni-NTA		E:\QQW\12_10_QQW_PBST_500uM\201210_001.frd
66	B9	Ligand Sensor	Ni-NTA		E:\QQW\12_10_QQW_PBST_500uM\201210_002.frd
67	C9	Empty
68	D9	Empty
69	E9	Empty
70	F9	Empty
71	G9	Empty
72	H9	Empty
73	A10	Reference Sensor	Ni-NTA		E:\QQW\12_10_QQW_PBST_500uM\201210_003.frd
74	B10	Reference Sensor	Ni-NTA		E:\QQW\12_10_QQW_PBST_500uM\201210_004.frd
75	C10	Empty
76	D10	Empty
77	E10	Empty
78	F10	Empty
79	G10	Empty
80	H10	Empty
81	A11	Empty
82	B11	Empty
83	C11	Empty
84	D11	Empty
85	E11	Empty
86	F11	Empty
87	G11	Empty
88	H11	Empty
89	A12	Empty
90	B12	Empty
91	C12	Empty
92	D12	Empty
93	E12	Empty
94	F12	Empty
95	G12	Empty
96	H12	Empty

## Sheet: Sample Data
Well Number	Well Location	Well Type	Sample ID	Description	Molar Conc.
1	A1	Buffer	PBS		65535
2	B1	Reference Well	PBS		65535
3	C1	unset			65535
4	D1	unset			65535
5	E1	unset			65535
6	F1	unset			65535
7	G1	unset			65535
8	H1	unset			65535
9	A2	Load	IGPD		65535
10	B2	Reference Well	IGPD		65535
11	C2	unset			65535
12	D2	unset			65535
13	E2	unset			65535
14	F2	unset			65535
15	G2	unset			65535
16	H2	unset			65535
17	A3	Buffer	PBST		65535
18	B3	Reference Well	PBST		65535
19	C3	unset			65535
20	D3	unset			65535
21	E3	unset			65535
22	F3	unset			65535
23	G3	unset			65535
24	H3	unset			65535
25	A4	Sample	luding		7813
26	B4	Reference Well	PBST		65535
27	C4	unset			65535
28	D4	unset			65535
29	E4	unset			65535
30	F4	unset			65535
31	G4	unset			65535
32	H4	unset			65535
33	A5	Sample	luding		15630
34	B5	Reference Well	PBST		65535
35	C5	unset			65535
36	D5	unset			65535
37	E5	unset			65535
38	F5	unset			65535
39	G5	unset			65535
40	H5	unset			65535
41	A6	Sample	luding		31250
42	B6	Reference Well	PBST		65535
43	C6	unset			65535
44	D6	unset			65535
45	E6	unset			65535
46	F6	unset			65535
47	G6	unset			65535
48	H6	unset			65535
49	A7	Sample	luding		62500
50	B7	Reference Well	PBST		65535
51	C7	unset			65535
52	D7	unset			65535
53	E7	unset			65535
54	F7	unset			65535
55	G7	unset			65535
56	H7	unset			65535
57	A8	Sample	luding		125000
58	B8	Reference Well	PBST		65535
59	C8	unset			65535
60	D8	unset			65535
61	E8	unset			65535
62	F8	unset			65535
63	G8	unset			65535
64	H8	unset			65535
65	A9	Sample	luding		250000
66	B9	Reference Well	PBST		65535
67	C9	unset			65535
68	D9	unset			65535
69	E9	unset			65535
70	F9	unset			65535
71	G9	unset			65535
72	H9	unset			65535
73	A10	Sample	luding		500000
74	B10	Reference Well	PBST		65535
75	C10	unset			65535
76	D10	unset			65535
77	E10	unset			65535
78	F10	unset			65535
79	G10	unset			65535
80	H10	unset			65535
81	A11	unset			65535
82	B11	unset			65535
83	C11	unset			65535
84	D11	unset			65535
85	E11	unset			65535
86	F11	unset			65535
87	G11	unset			65535
88	H11	unset			65535
89	A12	unset			65535
90	B12	unset			65535
91	C12	unset			65535
92	D12	unset			65535
93	E12	unset			65535
94	F12	unset			65535
95	G12	unset			65535
96	H12	unset			65535

## Sheet: Raw and Aligned Data
Sensor Location	Color	Sensor	Sensor Type	Sensor Info
A9		Ligand Sensor	Ni-NTA
B9		Ligand Sensor	Ni-NTA
A10		Reference Sensor	Ni-NTA
B10		Reference Sensor	Ni-NTA

## Sheet: Result Table
Selected	Include	Index	Color	Sensor Location	Sensor Type	Sensor Info	Replicate Group	Baseline Loc.	Assoc. (Sample) Loc.	Sample ID	Dissoc. Loc.	Loading Well Location	Loading Sample ID	Cycle	Conc. (nM)	Response	KD (M)	KD Error	kon(1/Ms)	kon Error	kdis(1/s)	kdis Error	RMax	RMax Error	kobs(1/s)	Req	Req/Rmax(%)	Full X^2	Full R^2	SSG KD	SSG Rmax	SSG R^2
	x	0	-14261055	A9	Ni-NTA		N/A	A3	A4	luding	A3	A2	IGPD	1	7813	0.005	0.0001275	9.582e+63	973.2	7.313e+70	0.1241	6.961e+63	0.0486	7.43191e+64	0.1317	0.0028	5.8	0.0006	0.3827
	x	1	-3721216	A9	Ni-NTA		N/A	A3	A5	luding	A3	A2	IGPD	1	15630	0.0116	0.0002389		362.1		0.0865	2.841e+64	0.1392	3.70908e+64	0.09216	0.0085	6.1	0.0007	0.7549
	x	2	-12144190	A9	Ni-NTA		N/A	A3	A6	luding	A3	A2	IGPD	1	31250	0.0211	0.0001857		833.6	1.285e+70	0.1548		0.125	1.28416e+64	0.1809	0.018	14.4	0.0005	0.9369
	x	3	-8992723	A9	Ni-NTA		N/A	A3	A7	luding	A3	A2	IGPD	1	62500	0.0397	0.0007726		397.6	2.165e+69	0.3072		0.4666	2.16299e+63	0.3321	0.0349	7.5	0.0017	0.9547
	x	4	-1264826	A9	Ni-NTA		N/A	A3	A8	luding	A3	A2	IGPD	1	125000	0.0694	0.002657		208.6		0.5542		1.3974		0.5802	0.0628	4.5	0.0044	0.9713
	x	5	-4545552	A9	Ni-NTA		N/A	A3	A9	luding	A3	A2	IGPD	1	250000	0.1152	0.0019		507.6		0.9646		0.9282		1.092	0.1079	11.6	0.0136	0.9753
	x	6	-14513767	A9	Ni-NTA		N/A	A3	A10	luding	A3	A2	IGPD	1	500000	0.1968	0.001842		514.8		0.9481		0.8775		1.205	0.1873	21.4	0.0395	0.9773

## Sheet: Analysis Parameters
2;0:Association; 1: Dissociation; 2: both
1;1: 1:1 model; 2: 2:1; 3: Mass Transport
0;0:local; 1:global
0;0:Full; 1: partial
0;0:Sensor; 1: color; 2:...
0;
1;0:linked; 1: unlinked by sensor; 2: unlinked by compound; 3: ...
1;0: use entire step, 1:use WOI
0;secs, Assoication starts
60;Association step ends
0;Dissociation step starts
59.9999877929688;Dissociation step ends
0;0: use Req; 1:Response;
