# Supplementary material for: Rutin, A Natural Inhibitor of IGPD Protein, Partially Inhibits Biofilm Formation in Staphylococcus xylosus ATCC700404 in vitro and in vivo
Source: Front Pharmacol. 2021 Aug 11;12:728354. doi: 10.3389/fphar.2021.728354 (PMC8385535; doi:10.3389/fphar.2021.728354)
Supplement: Supplementary file 6 [file DataSheet5.zip › Fig 1 A Biofilm formation.xls]

## Sheet: Sheet1
	1	2	3	4	5	6	7	8	9	10	11	12
A	2.213	0.851	2.098	2.116									590
B	2.094	0.914	2.136	2.197									590
C	2.266	0.933	2.187	2.233									590
D	2.089	0.834	2.251	2.112									590
E	2.44	0.911	2.084	2.29									590
F	2.161	0.825	2.059	2.212									590
G													590
H													590
	control	0.8mg/mL	0.4mg/mL	0.2mg/mL
