# Supplementary material for: Rutin, A Natural Inhibitor of IGPD Protein, Partially Inhibits Biofilm Formation in Staphylococcus xylosus ATCC700404 in vitro and in vivo
Source: Front Pharmacol. 2021 Aug 11;12:728354. doi: 10.3389/fphar.2021.728354 (PMC8385535; doi:10.3389/fphar.2021.728354)
Supplement: Supplementary file 6 [file DataSheet5.zip › Fig 1 B Growth rate bacteria.xls]

## Sheet: Sheet1
Time (h)	control (OD600)			rutin (OD600)
0	0	0	0	0	0	0
1	0.03	0.02	0.03	0.02	0.02	0.03
2	0.05	0.04	0.06	0.05	0.04	0.05
3	0.07	0.09	0.08	0.08	0.06	0.08
4	0.13	0.11	0.12	0.09	0.11	0.12
5	0.15	0.14	0.16	0.16	0.14	0.13
6	0.29	0.3	0.28	0.27	0.29	0.3
7	0.41	0.39	0.42	0.43	0.42	0.41
8	0.57	0.59	0.61	0.6	0.58	0.62
9	0.9	0.88	0.92	0.87	0.86	0.88
10	1.24	1.25	1.23	1.21	1.24	1.24
11	1.29	1.28	1.26	1.28	1.27	1.28
12	1.28	1.29	1.29	1.29	1.3	1.28
