# Supplementary material for: Rutin, A Natural Inhibitor of IGPD Protein, Partially Inhibits Biofilm Formation in Staphylococcus xylosus ATCC700404 in vitro and in vivo
Source: Front Pharmacol. 2021 Aug 11;12:728354. doi: 10.3389/fphar.2021.728354 (PMC8385535; doi:10.3389/fphar.2021.728354)
Supplement: Supplementary file 6 [file DataSheet5.zip › Fig 1 C Biofilm formation .xls]

## Sheet: Sheet1
6h
	1	2	3	4	5	6	7	8	9	10	11	12
A	0.833	0.432											590
B	0.794	0.417											590
C	0.811	0.445											590
D	0.792	0.398											590
E	0.763	0.377											590
F	0.854	0.41											590
G													590
H													590
	control	rutin
12h
	1	2	3	4	5	6	7	8	9	10	11	12
A	1.356	0.454											590
B	1.327	0.477											590
C	1.394	0.483											590
D	1.427	0.491											590
E	1.436	0.425											590
F	1.377	0.443											590
G													590
H													590
	control	rutin
24h
	1	2	3	4	5	6	7	8	9	10	11	12
A	2.213	0.851											590
B	2.094	0.914											590
C	2.266	0.933											590
D	2.089	0.834											590
E	2.44	0.911											590
F	2.161	0.825											590
G													590
H													590
	control	rutin
