# Supplementary material for: Rutin, A Natural Inhibitor of IGPD Protein, Partially Inhibits Biofilm Formation in Staphylococcus xylosus ATCC700404 in vitro and in vivo
Source: Front Pharmacol. 2021 Aug 11;12:728354. doi: 10.3389/fphar.2021.728354 (PMC8385535; doi:10.3389/fphar.2021.728354)
Supplement: Supplementary file 6 [file DataSheet5.zip › Fig 2 E Enzyme activity.xls]

## Sheet: Sheet1
Time (h)	control (OD280)						rutin (OD280)
6	0.593	0.621	0.613	0.625	0.621		0.311	0.302	0.297	0.318	0.31
12	0.764	0.782	0.773	0.754	0.797		0.422	0.429	0.414	0.416	0.434
24	0.788	0.769	0.777	0.772	0.794		0.419	0.433	0.421	0.412	0.437
