# Supplementary material for: Rutin, A Natural Inhibitor of IGPD Protein, Partially Inhibits Biofilm Formation in Staphylococcus xylosus ATCC700404 in vitro and in vivo
Source: Front Pharmacol. 2021 Aug 11;12:728354. doi: 10.3389/fphar.2021.728354 (PMC8385535; doi:10.3389/fphar.2021.728354)
Supplement: Supplementary file 6 [file DataSheet5.zip › Fig 3 A Real time PCR CT values.xls]

## Sheet: Sheet1
Time (h)	hisB							16sRNA (house-keeping gene)
6	34.9526	34.8913	34.8456	34.9155	34.8546		6h	16.0372	16.0209	16.6666	16.4651	16.2485
12	34.5612	34.4565	34.4816	34.4716	34.5216		12h	17.6843	17.7854	17.8642	17.6716	17.6542
24	34.5591	34.5971	34.6516	34.6216	34.6352		24h	16.6413	16.4676	16.2379	16.5626	16.4157
