# Supplementary material for: Rutin, A Natural Inhibitor of IGPD Protein, Partially Inhibits Biofilm Formation in Staphylococcus xylosus ATCC700404 in vitro and in vivo
Source: Front Pharmacol. 2021 Aug 11;12:728354. doi: 10.3389/fphar.2021.728354 (PMC8385535; doi:10.3389/fphar.2021.728354)
Supplement: Supplementary file 6 [file DataSheet5.zip › Fig 3 C Histidine content.xls]

## Sheet: Sheet1
Histidine standard (mg/mL)	Peak area					6h		12h		24h
0.003	0					control peak area	rutin peak area	control peak area	rutin peak area	control peak area	rutin peak area
0.015	269806					221546	84423	507786	175457	522253	175945
0.03	639342					246781	93154	492257	171246	501459	194453
0.045	1015171					205425	96573	483954	165593	489997	185750
0.06	1393978					211134	98453	501154	159434	513543	179431
						215451	88252	470155	155755	494287	170204
