# Supplementary material for: Rutin, A Natural Inhibitor of IGPD Protein, Partially Inhibits Biofilm Formation in Staphylococcus xylosus ATCC700404 in vitro and in vivo
Source: Front Pharmacol. 2021 Aug 11;12:728354. doi: 10.3389/fphar.2021.728354 (PMC8385535; doi:10.3389/fphar.2021.728354)
Supplement: Supplementary file 6 [file DataSheet5.zip › Fig 3 D Histidine content.xls]

## Sheet: Sheet1
Histidine standard (mg/mL)	Peak area					control peak area	rutin peak area
0.003	0					205689	212271
0.015	269806					227784	209506
0.03	639342					233109	201249
0.045	1015171					238910	199547
0.06	1393978					234257	200397
