# Supplementary material for: Rutin, A Natural Inhibitor of IGPD Protein, Partially Inhibits Biofilm Formation in Staphylococcus xylosus ATCC700404 in vitro and in vivo
Source: Front Pharmacol. 2021 Aug 11;12:728354. doi: 10.3389/fphar.2021.728354 (PMC8385535; doi:10.3389/fphar.2021.728354)
Supplement: Supplementary file 6 [file DataSheet5.zip › Fig 4 B IL-6 concentrations in mammary tissue .xls]

## Sheet: Sheet1
	1	2	3	4	5	6	7	8	9	10	11	12			Standard sample (ng/L)	OD450
A	0.193	0.412	0.277										450		2.5	0.062
B	0.205	0.427	0.284										450		5	0.178
C	0.196	0.406	0.29										450		10	0.28
D	0.207	0.417	0.292										450		20	0.521
E	0.193	0.42	0.279										450		40	0.952
F													450		80	1.784
G													450
H													450
	control	model	rutin
