# Supplementary material for: Rutin, A Natural Inhibitor of IGPD Protein, Partially Inhibits Biofilm Formation in Staphylococcus xylosus ATCC700404 in vitro and in vivo
Source: Front Pharmacol. 2021 Aug 11;12:728354. doi: 10.3389/fphar.2021.728354 (PMC8385535; doi:10.3389/fphar.2021.728354)
Supplement: Supplementary file 6 [file DataSheet5.zip › Fig 4 C TNF-a┴ concentrations in mammary tissue.xls]

## Sheet: Sheet1
	1	2	3	4	5	6	7	8	9	10	11	12			Standard sample (ng/L)	OD450
A	0.128	0.244	0.233										450		20	0.054
B	0.119	0.247	0.239										450		40	0.21
C	0.132	0.237	0.236										450		80	0.381
D	0.13	0.239	0.229										450		160	0.705
E	0.127	0.241	0.237										450		320	1.313
F													450
G													450
H													450
	control	model	rutin
